# Supplementary material for: First record of the genus Fagineura Vikberg & Zinovjev (Hymenoptera, Tenthredinidae) with descriptions of two new species from China
Source: Zookeys. 2019 Mar 11;829:29–42. doi: 10.3897/zookeys.829.30086 (PMC6422995; doi:10.3897/zookeys.829.30086)
Supplement: XML Treatment for Fagineura [file zookeys.829.30086-treatment1.xml]

<!DOCTYPE tp:taxon-treatment
  PUBLIC "-//TaxonX//DTD Taxonomic Treatment Publishing DTD v0 20100105//EN" "tax-treatment-NSO.dtd">
<tp:taxon-treatment xmlns:tp="http://www.plazi.org/taxpub"><tp:treatment-meta><kwd-group><label>Taxon classification</label><kwd><named-content xmlns:xlink="http://www.w3.org/1999/xlink" content-type="kingdom">Animalia</named-content></kwd><kwd><named-content xmlns:xlink="http://www.w3.org/1999/xlink" content-type="order">Hymenoptera</named-content></kwd><kwd><named-content xmlns:xlink="http://www.w3.org/1999/xlink" content-type="family">Tenthredinidae</named-content></kwd></kwd-group><mixed-citation publication-type="journal"><person-group><name><surname>Liu</surname><given-names>Mengmeng</given-names></name><name><surname>Li</surname><given-names>Zejian</given-names></name><name><surname>Wei</surname><given-names>Meicai</given-names></name></person-group><article-title>First record of the genus <italic><tp:taxon-name><tp:taxon-name-part taxon-name-part-type="genus" reg="Fagineura">Fagineura</tp:taxon-name-part></tp:taxon-name></italic> Vikberg &amp; Zinovjev (<tp:taxon-name><tp:taxon-name-part taxon-name-part-type="order">Hymenoptera</tp:taxon-name-part></tp:taxon-name>, <tp:taxon-name><tp:taxon-name-part taxon-name-part-type="family">Tenthredinidae</tp:taxon-name-part></tp:taxon-name>) with descriptions of two new species from China</article-title><source>Zookeys</source><day>11</day><month>3</month><year>2019</year><volume>829</volume><fpage>29</fpage><lpage>42</lpage><pub-id pub-id-type="doi">10.3897/zookeys.829.30086</pub-id></mixed-citation></tp:treatment-meta><tp:nomenclature><tp:taxon-name>
              <tp:taxon-name-part taxon-name-part-type="genus" reg="Fagineura">Fagineura</tp:taxon-name-part>
            </tp:taxon-name><tp:taxon-authority>Vikberg &amp; Zinovjev, 2000</tp:taxon-authority></tp:nomenclature><tp:treatment-sec sec-type="diagnosis" id="SECID0EQEAG"><title>Diagnosis.</title><p>Medium-sized; clypeus and labrum yellowish-white to yellow; clypeus with broad and moderately deep (0.4–0.5) emargination apically; mandibles symmetrical; malar space shorter than diameter of median ocellus, and in most species not exceeding 0.5 × of diameter of median ocellus; postocellar area short, more than 2.0 × as wide as long; antenna usually shorter than thorax and abdomen together; posterior part of mesopleural katepimeron covered with hairs; distance between cenchri almost as long as breadth of a cenchrus; forewing without radial cross-vein; the costa of forewing less dilated than in <italic><tp:taxon-name><tp:taxon-name-part taxon-name-part-type="genus" reg="Pristiphora">Pristiphora</tp:taxon-name-part></tp:taxon-name></italic>; hindwing with anal cell petiolate; claws bifid, inner tooth large; sawsheath short; annular suture 1 with setae band; the longest setae bands of lancet is at least 0.5 × length of annulus (Figs <xref ref-type="fig" rid="F1">1i</xref>, <xref ref-type="fig" rid="F2">2h</xref>); cypsella of basal serrulae almost absent, apically short and with somewhat deep emargination; tangium of lancet with campaniform sensilla in most species; radix at least 0.5 × as long as lamnium, in most species radix not shorter than lamnium.</p></tp:treatment-sec><tp:treatment-sec sec-type="remarks" id="SECID0EFFAG"><title>Remarks.</title><p>The genus resembles <italic><tp:taxon-name><tp:taxon-name-part taxon-name-part-type="genus" reg="Pristiphora">Pristiphora</tp:taxon-name-part></tp:taxon-name></italic>, <italic><tp:taxon-name><tp:taxon-name-part taxon-name-part-type="genus" reg="Mesoneura">Mesoneura</tp:taxon-name-part></tp:taxon-name></italic>, <italic><tp:taxon-name><tp:taxon-name-part taxon-name-part-type="genus" reg="Euura">Euura</tp:taxon-name-part></tp:taxon-name></italic> and <italic><tp:taxon-name><tp:taxon-name-part taxon-name-part-type="genus" reg="Nematus">Nematus</tp:taxon-name-part></tp:taxon-name></italic>, but <italic><tp:taxon-name><tp:taxon-name-part taxon-name-part-type="genus" reg="Fagineura">Fagineura</tp:taxon-name-part></tp:taxon-name></italic> can be distinguished from <italic><tp:taxon-name><tp:taxon-name-part taxon-name-part-type="genus" reg="Pristiphora">Pristiphora</tp:taxon-name-part></tp:taxon-name></italic> by having an emarginate clypeus; less dilated costa of the forewing; claws with a large inner tooth; in males, the posterior end of tergum 8 with distinct apical projection; distinguished from <italic><tp:taxon-name><tp:taxon-name-part taxon-name-part-type="genus" reg="Mesoneura">Mesoneura</tp:taxon-name-part></tp:taxon-name></italic> by the lack of radial cross-veins; apex of vein C in forewing slightly enlarged; abdomen longer than the head and thorax together; ovipositor sheath longer than fore tibia; distinguished from <italic><tp:taxon-name><tp:taxon-name-part taxon-name-part-type="genus" reg="Euura">Euura</tp:taxon-name-part></tp:taxon-name></italic> and <italic><tp:taxon-name><tp:taxon-name-part taxon-name-part-type="genus" reg="Nematus">Nematus</tp:taxon-name-part></tp:taxon-name></italic> by an annular suture 1 with setae band; malar space narrower than the diameter of the median ocellus; katepimeron of the mesopleuron with hairs; having campaniform sensilla on the tangium in most cases.</p></tp:treatment-sec><tp:treatment-sec><!--Section generated to contain objects referenced in tp:taxon-treatment.--><fig id="F1" position="float" orientation="portrait"><label>Figure 1.</label><caption><p><italic><tp:taxon-name><tp:taxon-name-part taxon-name-part-type="genus" reg="Fagineura">Fagineura</tp:taxon-name-part><tp:taxon-name-part taxon-name-part-type="species" reg="flactoserrula">flactoserrula</tp:taxon-name-part></tp:taxon-name></italic> sp. n., female, holotype. <bold>a</bold> Dorsal view <bold>b</bold> head, dorsal view <bold>c</bold> head, anterior view <bold>d</bold> antenna, lateral view <bold>e</bold> mesopleuron and metapleuron <bold>f</bold> ovipositor sheath, dorsal view <bold>g</bold> ovipositor sheath, lateral view <bold>h</bold> middle serrulae <bold>i</bold> lancet; the short double arrow denotes the longest setae band, the long double arrow denotes the length of the annulus, the simple arrow denotes the annular suture 1 <bold>j</bold> tangium; the arrowhead denotes a single campaniform sensillum.</p></caption><graphic xmlns:xlink="http://www.w3.org/1999/xlink" xlink:href="zookeys-829-029-g001.jpg" position="float" orientation="portrait" xlink:type="simple" id="oo_269753.jpg"/></fig><fig id="F2" position="float" orientation="portrait"><label>Figure 2.</label><caption><p><italic><tp:taxon-name><tp:taxon-name-part taxon-name-part-type="genus" reg="Fagineura">Fagineura</tp:taxon-name-part><tp:taxon-name-part taxon-name-part-type="species" reg="xanthosoma">xanthosoma</tp:taxon-name-part></tp:taxon-name></italic> sp. n., female, paratype. <bold>a</bold> Dorsal view <bold>b</bold> head, dorsal view <bold>c</bold> head, anterior view <bold>d</bold> mesopleuron and metapleuron <bold>e</bold> antenna, lateral view <bold>f</bold> ovipositor sheath, dorsal view <bold>g</bold> ovipositor sheath, lateral view <bold>h</bold> middle serrulae; the short double arrow denotes the longest setae band, the long double arrow denotes the length of the annulus <bold>i</bold> lancet; the arrow denotes the annular suture 1 <bold>j</bold> tangium.</p></caption><graphic xmlns:xlink="http://www.w3.org/1999/xlink" xlink:href="zookeys-829-029-g002.jpg" position="float" orientation="portrait" xlink:type="simple" id="oo_269754.jpg"/></fig></tp:treatment-sec></tp:taxon-treatment>
