# Supplementary material for: First record of the genus Fagineura Vikberg & Zinovjev (Hymenoptera, Tenthredinidae) with descriptions of two new species from China
Source: Zookeys. 2019 Mar 11;829:29–42. doi: 10.3897/zookeys.829.30086 (PMC6422995; doi:10.3897/zookeys.829.30086)
Supplement: XML Treatment for Fagineura flactoserrula [file zookeys.829.30086-treatment2.xml]

<!DOCTYPE tp:taxon-treatment
  PUBLIC "-//TaxonX//DTD Taxonomic Treatment Publishing DTD v0 20100105//EN" "tax-treatment-NSO.dtd">
<tp:taxon-treatment xmlns:tp="http://www.plazi.org/taxpub"><tp:treatment-meta><kwd-group><label>Taxon classification</label><kwd><named-content xmlns:xlink="http://www.w3.org/1999/xlink" content-type="kingdom">Animalia</named-content></kwd><kwd><named-content xmlns:xlink="http://www.w3.org/1999/xlink" content-type="order">Hymenoptera</named-content></kwd><kwd><named-content xmlns:xlink="http://www.w3.org/1999/xlink" content-type="family">Tenthredinidae</named-content></kwd></kwd-group><mixed-citation publication-type="journal"><person-group><name><surname>Liu</surname><given-names>Mengmeng</given-names></name><name><surname>Li</surname><given-names>Zejian</given-names></name><name><surname>Wei</surname><given-names>Meicai</given-names></name></person-group><article-title>First record of the genus <italic><tp:taxon-name><tp:taxon-name-part taxon-name-part-type="genus" reg="Fagineura">Fagineura</tp:taxon-name-part></tp:taxon-name></italic> Vikberg &amp; Zinovjev (<tp:taxon-name><tp:taxon-name-part taxon-name-part-type="order">Hymenoptera</tp:taxon-name-part></tp:taxon-name>, <tp:taxon-name><tp:taxon-name-part taxon-name-part-type="family">Tenthredinidae</tp:taxon-name-part></tp:taxon-name>) with descriptions of two new species from China</article-title><source>Zookeys</source><day>11</day><month>3</month><year>2019</year><volume>829</volume><fpage>29</fpage><lpage>42</lpage><pub-id pub-id-type="doi">10.3897/zookeys.829.30086</pub-id></mixed-citation></tp:treatment-meta><tp:nomenclature><tp:taxon-name>
              <tp:taxon-name-part taxon-name-part-type="genus" reg="Fagineura">Fagineura</tp:taxon-name-part>
              <tp:taxon-name-part taxon-name-part-type="species" reg="flactoserrula">flactoserrula</tp:taxon-name-part>
              <object-id xmlns:xlink="http://www.w3.org/1999/xlink" content-type="zoobank" xlink:type="simple">http://zoobank.org/00DF12C3-1549-4C0C-8B7E-80801376E2E0</object-id>
            </tp:taxon-name><tp:taxon-status xmlns:xlink="http://www.w3.org/1999/xlink" xlink:type="simple">sp. n.</tp:taxon-status><xref ref-type="fig" rid="F1">Fig. 1</xref></tp:nomenclature><tp:treatment-sec sec-type="type material" id="SECID0E5OAG"><title>Type material.</title><p><bold>Holotype</bold>, ♀, <bold>China</bold>, Hubei Province, Yichang City, Shennongjia Mountain, Yinyuhe, <named-content xmlns:xlink="http://www.w3.org/1999/xlink" content-type="dwc:verbatimCoordinates" xlink:type="simple"><named-content content-type="geo-json" specific-use="{&#34;type&#34;:&#34;Point&#34;,&#34;coordinates&#34;:[110.339444,31.566667]}" id="NCID0ELPAG" xlink:type="simple">31°34'00"N, 110°20'22"E</named-content></named-content>, 2100m, 17 May 2012, leg. Zejian Li, <abbrev xmlns:xlink="http://www.w3.org/1999/xlink" content-type="institution" xlink:title="Central South University of Forestry and Technology, Changsha" id="ABBRID0EQPAG" xlink:type="simple">CSCS</abbrev>. <bold>Paratype</bold>, 1♀, <bold>China</bold>, Hubei Province, Yichang City, Shennongjia Mountain, Yinyuhe, <named-content xmlns:xlink="http://www.w3.org/1999/xlink" content-type="dwc:verbatimCoordinates" xlink:type="simple"><named-content content-type="geo-json" specific-use="{&#34;type&#34;:&#34;Point&#34;,&#34;coordinates&#34;:[110.339444,31.566667]}" id="NCID0E3PAG" xlink:type="simple">31°34'00"N, 110°20'22"E</named-content></named-content>, 2100 m, 16 May 2012, leg. Zejian Li.</p></tp:treatment-sec><tp:treatment-sec sec-type="diagnosis" id="SECID0EBQAG"><title>Diagnosis.</title><p>Body mostly black; labrum and clypeus pale yellow (Fig. <xref ref-type="fig" rid="F1">1b–c</xref>); most parts of mesepisternum yellowish-brown (Fig. <xref ref-type="fig" rid="F1">1e</xref>); most of stigma pale yellowish-brown but margins black brown, veins in most part black brown; labrum and clypeus smooth and shiny, with few faint setigerous punctures, without microsculpture; frons slightly shiny, with hair warts and few wrinkles, punctures minute and sparse (Fig. <xref ref-type="fig" rid="F1">1b–c</xref>); vertex and postocellar area shiny, punctures faint and sparse, without microsculpture; malar space 0.5 × as long as diameter of median ocellus; postocellar area slightly convex, without mesosulcus, approx. 3.0 × as wide as long; relative length of antennomere 3 : antennomere 4 : antennomere 5 = 1.0 : 1.5 : 1.2 (Fig. <xref ref-type="fig" rid="F1">1d</xref>); forewings with cross-vein cu-a joining cell 1M at basal 0.5, cell 2Rs 1.2 × as long as wide, petiole of anal cell of hindwing 1.6 × as long as cu-a; lancet with 14 serrulae (Fig. <xref ref-type="fig" rid="F1">1i</xref>); annular suture 1 oblique and slightly curved, sutures 1–10 with setae bands, longest setae band about 0.7× length of annulus; tangium 3.4 × as long as annulus 1, radix 1.1 × as long as lamnium (Fig. <xref ref-type="fig" rid="F1">1j</xref>).</p><fig id="F1" position="float" orientation="portrait"><label>Figure 1.</label><caption><p><italic><tp:taxon-name><tp:taxon-name-part taxon-name-part-type="genus" reg="Fagineura">Fagineura</tp:taxon-name-part><tp:taxon-name-part taxon-name-part-type="species" reg="flactoserrula">flactoserrula</tp:taxon-name-part></tp:taxon-name></italic> sp. n., female, holotype. <bold>a</bold> Dorsal view <bold>b</bold> head, dorsal view <bold>c</bold> head, anterior view <bold>d</bold> antenna, lateral view <bold>e</bold> mesopleuron and metapleuron <bold>f</bold> ovipositor sheath, dorsal view <bold>g</bold> ovipositor sheath, lateral view <bold>h</bold> middle serrulae <bold>i</bold> lancet; the short double arrow denotes the longest setae band, the long double arrow denotes the length of the annulus, the simple arrow denotes the annular suture 1 <bold>j</bold> tangium; the arrowhead denotes a single campaniform sensillum.</p></caption><graphic xmlns:xlink="http://www.w3.org/1999/xlink" xlink:href="zookeys-829-029-g001.jpg" position="float" orientation="portrait" xlink:type="simple" id="oo_269753.jpg"/></fig></tp:treatment-sec><tp:treatment-sec sec-type="description" id="SECID0ELSAG"><title>Description.</title><p>Holotype, female. Body length approximately 6.5 mm (Fig. <xref ref-type="fig" rid="F1">1a</xref>).</p><p><italic>Color.</italic> Body mostly black. Labrum, clypeus, most parts of pronotum, most parts of propleuron, tegula, most parts of all coxae, all trochanters and femora pale yellow; most parts of vertex and temple, triangular spot of median mesoscutal lobe and mesoscutellum, most parts of mesepisternum, speckles on terga, sterna of abdomen, all tibiae and tarsi yellowish-brown; valvifer 2 pale yellow, valvula 3 yellowish-brown to black; cenchrus yellowish-white. Wings hyaline, most parts of stigma pale yellowish-brown with margins black brown, veins in most part black brown.</p><p><italic>Head.</italic> Inner margins of eyes slightly convergent downward in frontal view, distance between eyes 1.9 × as long as height of eyes. Base of labrum elevated, apex slightly rounded; base of clypeus elevated, anterior margin of clypeus incised to 0.3 × length of clypeus, lateral corners rounded; labrum and clypeus shiny, with few faint setigerous punctures, without microsculpture. Malar space 0.5 × as long as diameter of median ocellus (Fig. <xref ref-type="fig" rid="F1">1c</xref>). Middle fovea long and groove-like, narrow and deep. Frons elevated, slightly shiny, with hair warts and few wrinkles, punctures minute and sparse; anterior wall slightly elevated and curved, notched medially, lateral walls low and blunt. Interocellar furrow broad and shallow, postocellar furrow slightly narrow and deep; circumocellar furrow indistinct; <abbrev xmlns:xlink="http://www.w3.org/1999/xlink" xlink:title="The distance between the mesal margins of the 2 lateral ocelli" id="ABBRID0EBTAG" xlink:type="simple">POL</abbrev> : <abbrev xmlns:xlink="http://www.w3.org/1999/xlink" xlink:title="The distance between an eye and a lateral ocellus" id="ABBRID0EFTAG" xlink:type="simple">OOL</abbrev> : <abbrev xmlns:xlink="http://www.w3.org/1999/xlink" xlink:title="The distance between a lateral ocellus and the occipital carina" id="ABBRID0EJTAG" xlink:type="simple">OCL</abbrev> = 1.0 : 1.1 : 0.6 (Fig. <xref ref-type="fig" rid="F1">1b</xref>). Vertex and postocellar area shiny, punctures faint and sparse, without microsculpture; postocellar area slightly convex, without mesosulcus, approx. 3.0 × as wide as long, lateral furrows broad and slightly deep, parallel; in dorsal view, inner margins of eyes slightly divergent (Fig. <xref ref-type="fig" rid="F1">1b</xref>). Antenna filamentous, antennomere 3 slightly compressed, slightly shorter than thorax and abdomen together; antennomere 2 1.3 × as wide as long, relative length of antennomere 3 : antennomere 4 : antennomere 5 = 1.0 : 1.5 : 1.2 (Fig. <xref ref-type="fig" rid="F1">1d</xref>).</p><p><italic>Thorax.</italic> Mesonotum shiny, with fine and slightly dense punctures, without microsculpture; median mesoscutal groove shallow and thin; mesoscutellum shiny, with faint and sparse punctures, and flat, posterior half of middle ridge distinct, about 0.8 × as long as wide; mesoscutellar appendage slightly shiny, with weak and sparse punctures, microsculpture faint, about 0.3 × length of scutellum, middle ridge low and blunt. Distance between cenchri as long as breadth of a cenchrus. Mesepisternum smooth and shiny, setigerous punctures and microsculpture indistinct; anepimeron of mesepimeron slightly shiny, with few wrinkles, punctures faint; katepimeron shiny, most parts with microsculpture and posterior part distinct, punctures weak and very sparse, posterior part covered with few setae; metapleuron shiny and smooth, with few weak punctures, microsculpture indistinct (Fig. <xref ref-type="fig" rid="F1">1e</xref>). Vein Sc interstitial with origin of vein M from R, and vein M slightly shorter than vein R+M; forewings with cross-vein cu-a joining cell 1M at basal 0.5, cell 2Rs 1.2 × as long as wide, petiole of anal cell of hindwing 1.6 × as long as cu-a.</p><p><italic>Abdomen.</italic> All abdominal terga shiny, with faint sparse setigerous punctures, microsculpture fine and very dense. Ovipositor sheath smooth and shiny, punctures laterally on valvula 3 weak and sparse, microsculpture indistinct; sheath 2.0 × as long as metatarsomere 1 and 1.3 × as long as front tibia, valvula 3 as long as valvifer 2; in lateral view, sheath tapering toward apex (Fig. <xref ref-type="fig" rid="F1">1g</xref>); in dorsal view, apex of cercus protruding beyond valvula 3, angle between most lateral setae of valvula 3 about 60° (Fig. <xref ref-type="fig" rid="F1">1f</xref>). Lancet with 14 serrulae (Fig. <xref ref-type="fig" rid="F1">1i</xref>); each middle serrula with 10–13 distal teeth (Fig. <xref ref-type="fig" rid="F1">1h</xref>); annular suture 1 oblique and slightly curved, sutures 1–10 with setae bands, longest setae band about 0.7 × length of annulus; cypsella of serrulae 1–5 nearly absent, cypsella of serrulae 6–12 short and deep; tangium 3.4 × as long as annulus 1, with one campaniform sensillum (Fig. <xref ref-type="fig" rid="F1">1j</xref>), radix 1.1 × as long as lamnium.</p><p><italic>Legs.</italic> Protarsomere 1 shorter than combined length of tarsomeres 2–4; inner apical spur of hind tibia 0.4 × as long as metatarsomere 1, metatarsomere 1 0.6 × as long as combined length of metatarsomeres 2–5; tarsal claw with inner tooth long, but slightly shorter than outer tooth.</p><p><bold>Male</bold>. Unknown.</p></tp:treatment-sec><tp:treatment-sec sec-type="distribution" id="SECID0EBVAG"><title>Distribution.</title><p>China (Hubei).</p></tp:treatment-sec><tp:treatment-sec sec-type="variation" id="SECID0EGVAG"><title>Variation.</title><p>Triangular spot on median mesoscutal lobe yellowish-brown to black-brown; mesoscutellum entirely black, or sometimes with yellowish-brown speckles; tangium with one campaniform sensillum, or none.</p></tp:treatment-sec><tp:treatment-sec sec-type="remarks" id="SECID0ELVAG"><title>Remarks.</title><p>The new species is similar to <italic><tp:taxon-name><tp:taxon-name-part taxon-name-part-type="genus" reg="Fagineura">F.</tp:taxon-name-part><tp:taxon-name-part taxon-name-part-type="species" reg="crenativora">crenativora</tp:taxon-name-part></tp:taxon-name></italic> Vikberg &amp; Zinovjev, 2000, but can be distinguished from the latter by the following characters: metapleuron mostly black; orbit black in the female; postocellar area 3.0 × as wide as long; sheath without emargination apically; cerci almost as long as the sheath; lancet with 14 serrulae, annular suture 1 of lancet oblique and slightly curved, and with 7 marginal sensilla below.</p></tp:treatment-sec><tp:treatment-sec sec-type="etymology" id="SECID0E3VAG"><title>Etymology.</title><p>The specific name is derived from the flattened serrulae of the lancet.</p></tp:treatment-sec></tp:taxon-treatment>
