# Supplementary material for: First record of the genus Fagineura Vikberg & Zinovjev (Hymenoptera, Tenthredinidae) with descriptions of two new species from China
Source: Zookeys. 2019 Mar 11;829:29–42. doi: 10.3897/zookeys.829.30086 (PMC6422995; doi:10.3897/zookeys.829.30086)
Supplement: XML Treatment for Fagineura xanthosoma [file zookeys.829.30086-treatment3.xml]

<!DOCTYPE tp:taxon-treatment
  PUBLIC "-//TaxonX//DTD Taxonomic Treatment Publishing DTD v0 20100105//EN" "tax-treatment-NSO.dtd">
<tp:taxon-treatment xmlns:tp="http://www.plazi.org/taxpub"><tp:treatment-meta><kwd-group><label>Taxon classification</label><kwd><named-content xmlns:xlink="http://www.w3.org/1999/xlink" content-type="kingdom">Animalia</named-content></kwd><kwd><named-content xmlns:xlink="http://www.w3.org/1999/xlink" content-type="order">Hymenoptera</named-content></kwd><kwd><named-content xmlns:xlink="http://www.w3.org/1999/xlink" content-type="family">Tenthredinidae</named-content></kwd></kwd-group><mixed-citation publication-type="journal"><person-group><name><surname>Liu</surname><given-names>Mengmeng</given-names></name><name><surname>Li</surname><given-names>Zejian</given-names></name><name><surname>Wei</surname><given-names>Meicai</given-names></name></person-group><article-title>First record of the genus <italic><tp:taxon-name><tp:taxon-name-part taxon-name-part-type="genus" reg="Fagineura">Fagineura</tp:taxon-name-part></tp:taxon-name></italic> Vikberg &amp; Zinovjev (<tp:taxon-name><tp:taxon-name-part taxon-name-part-type="order">Hymenoptera</tp:taxon-name-part></tp:taxon-name>, <tp:taxon-name><tp:taxon-name-part taxon-name-part-type="family">Tenthredinidae</tp:taxon-name-part></tp:taxon-name>) with descriptions of two new species from China</article-title><source>Zookeys</source><day>11</day><month>3</month><year>2019</year><volume>829</volume><fpage>29</fpage><lpage>42</lpage><pub-id pub-id-type="doi">10.3897/zookeys.829.30086</pub-id></mixed-citation></tp:treatment-meta><tp:nomenclature><tp:taxon-name>
              <tp:taxon-name-part taxon-name-part-type="genus" reg="Fagineura">Fagineura</tp:taxon-name-part>
              <tp:taxon-name-part taxon-name-part-type="species" reg="xanthosoma">xanthosoma</tp:taxon-name-part>
              <object-id xmlns:xlink="http://www.w3.org/1999/xlink" content-type="zoobank" xlink:type="simple">http://zoobank.org/761893DD-B1DA-4A46-A692-85FF34DC7EAD</object-id>
            </tp:taxon-name><tp:taxon-status xmlns:xlink="http://www.w3.org/1999/xlink" xlink:type="simple">sp. n.</tp:taxon-status><xref ref-type="fig" rid="F2">Fig. 2</xref></tp:nomenclature><tp:treatment-sec sec-type="type material" id="SECID0ENXAG"><title>Type material.</title><p><bold>Holotype</bold>, ♀, <bold>China</bold>, Hubei Province, Yichang City, Shennongjia Mountain, Yinyuhe, <named-content xmlns:xlink="http://www.w3.org/1999/xlink" content-type="dwc:verbatimCoordinates" xlink:type="simple"><named-content content-type="geo-json" specific-use="{&#34;type&#34;:&#34;Point&#34;,&#34;coordinates&#34;:[110.339444,31.566667]}" id="NCID0E1XAG" xlink:type="simple">31°34'00"N, 110°20'22"E</named-content></named-content>, 2100m, 17 May 2012, leg. Zejian Li, <abbrev xmlns:xlink="http://www.w3.org/1999/xlink" content-type="institution" xlink:title="Central South University of Forestry and Technology, Changsha" id="ABBRID0E6XAG" xlink:type="simple">CSCS</abbrev>. <bold>Paratypes</bold> (15♀♀): 1♀, <bold>China</bold>, Hubei Province, Yichang City, Shennongjia Mountain, Yinyuhe, <named-content xmlns:xlink="http://www.w3.org/1999/xlink" content-type="dwc:verbatimCoordinates" xlink:type="simple"><named-content content-type="geo-json" specific-use="{&#34;type&#34;:&#34;Point&#34;,&#34;coordinates&#34;:[110.339444,31.566667]}" id="NCID0ELYAG" xlink:type="simple">31°34'00"N, 110°20'22"E</named-content></named-content>, 2100 m, 17 May 2012, leg. Zejian Li; 1♀, <bold>China</bold>, Hunan Province, Wugang City, Yun Mountain, Television tower, <named-content xmlns:xlink="http://www.w3.org/1999/xlink" content-type="dwc:verbatimCoordinates" xlink:type="simple"><named-content content-type="geo-json" specific-use="{&#34;type&#34;:&#34;Point&#34;,&#34;coordinates&#34;:[110.621667,26.643889]}" id="NCID0EVYAG" xlink:type="simple">26°38'38"N, 110°37'18"E</named-content></named-content>, 1380 m, 11 April 2012, leg. Zejian Li and Zaiyang Pan; 1♀, <bold>China</bold>, Hunan Province, Wugang City, Yun Mountain ,1100 m, 25 April 2005, leg. Yingke He; 8♀♀, <bold>China</bold>, Hunan Province, Yongzhou City, Yangming Mountain, 900 to 1000 m, 24 April 2004, leg. Shaobing Zhang; 3♀♀, <bold>China</bold>, Hunan Province, Yongzhou City, Yangming Mountain, 1000 to 1300 m, 24 April 2004, leg. Meicai Wei; 1♀, <bold>China</bold>, Hunan Province, Yongzhou City, Yangming Mountain, 1000 to 1300 m, 24 April 2004, leg. Wei Xiao.</p></tp:treatment-sec><tp:treatment-sec sec-type="diagnosis" id="SECID0ECZAG"><title>Diagnosis.</title><p>Body pale yellow to pale yellowish-brown; stigma and most parts of veins pale yellow (Fig. <xref ref-type="fig" rid="F2">2a</xref>); frons slightly shiny, with some hair warts and wrinkles, punctures weak and very sparse; malar space 0.8 × as long as diameter of median ocellus; interocellar furrow broad and very shallow, postocellar furrow broad and slightly shallow; postocellar area convex, without mesosulcus, 2.8 × as wide as long (Fig. <xref ref-type="fig" rid="F2">2b–c</xref>); relative length of antennomere 3 : antennomere 4 : antennomere 5 = 1.0 : 1.2 : 1.0 (Fig. <xref ref-type="fig" rid="F2">2e</xref>); vein M about as long as vein R+M; forewings with cross-vein cu-a joining cell 1M at basal 0.6, cell 2Rs 1.4 × as long as wide, petiole of hind anal cell 1.3 × as long as cu-a (Fig. <xref ref-type="fig" rid="F2">2a</xref>); lancet with 21 serrulae (Fig. <xref ref-type="fig" rid="F2">2i</xref>); each middle serrula always with 14–17 distal teeth (Fig. <xref ref-type="fig" rid="F2">2h</xref>); annular suture 1 straight but oblique, sutures 1–13 with setae bands, longest setae band approx. 0.9 length of annulus; tangium 5.5 × as long as annulus 1, radix 0.6 × as long as lamnium (Fig. <xref ref-type="fig" rid="F2">2i</xref>, <xref ref-type="fig" rid="F2">2j</xref>).</p><fig id="F2" position="float" orientation="portrait"><label>Figure 2.</label><caption><p><italic><tp:taxon-name><tp:taxon-name-part taxon-name-part-type="genus" reg="Fagineura">Fagineura</tp:taxon-name-part><tp:taxon-name-part taxon-name-part-type="species" reg="xanthosoma">xanthosoma</tp:taxon-name-part></tp:taxon-name></italic> sp. n., female, paratype. <bold>a</bold> Dorsal view <bold>b</bold> head, dorsal view <bold>c</bold> head, anterior view <bold>d</bold> mesopleuron and metapleuron <bold>e</bold> antenna, lateral view <bold>f</bold> ovipositor sheath, dorsal view <bold>g</bold> ovipositor sheath, lateral view <bold>h</bold> middle serrulae; the short double arrow denotes the longest setae band, the long double arrow denotes the length of the annulus <bold>i</bold> lancet; the arrow denotes the annular suture 1 <bold>j</bold> tangium.</p></caption><graphic xmlns:xlink="http://www.w3.org/1999/xlink" xlink:href="zookeys-829-029-g002.jpg" position="float" orientation="portrait" xlink:type="simple" id="oo_269754.jpg"/></fig></tp:treatment-sec><tp:treatment-sec sec-type="description" id="SECID0EU2AG"><title>Description.</title><p>Holotype, female. Body length approximately 7.0 mm (Fig. <xref ref-type="fig" rid="F2">2a</xref>).</p><p><italic>Color.</italic> Body pale yellow to pale yellowish-brown. Lateral fovea, around ocelli, dorsal side of scape and pedicel, anterior edge and medial spot of tergum 1 black; cenchrus yellowish-white. Wings hyaline, stigma and most parts of veins pale yellow.</p><p><italic>Head.</italic> Inner margins of eyes slightly convergent downward in frontal view, distance between eyes 2.4 × as long as height of eye (Fig. <xref ref-type="fig" rid="F2">2c</xref>). Base of labrum elevated, and apex rounded; base of clypeus elevated, anterior margin of clypeus incised to 0.3 × length of clypeus, lateral corners rounded; labrum and clypeus smooth and shiny, with few faint setigerous punctures, without microsculpture. Malar space 0.8 × as long as diameter of median ocellus (Fig. <xref ref-type="fig" rid="F2">2c</xref>). Middle fovea long, groove-like, deep. Frons slightly elevated, slightly shiny, with some hair warts and wrinkles, punctures weak and very sparse; anterior wall elevated and curved, notched medially, lateral walls distinct, but low and blunt. Interocellar furrow broad and very shallow, postocellar furrow broad and shallow; circumocellar furrow indistinct; <abbrev xmlns:xlink="http://www.w3.org/1999/xlink" xlink:title="The distance between the mesal margins of the 2 lateral ocelli" id="ABBRID0EO3AG" xlink:type="simple">POL</abbrev> : <abbrev xmlns:xlink="http://www.w3.org/1999/xlink" xlink:title="The distance between an eye and a lateral ocellus" id="ABBRID0ES3AG" xlink:type="simple">OOL</abbrev> : <abbrev xmlns:xlink="http://www.w3.org/1999/xlink" xlink:title="The distance between a lateral ocellus and the occipital carina" id="ABBRID0EW3AG" xlink:type="simple">OCL</abbrev> = 0.9 : 1.0 : 0.7 (Fig. <xref ref-type="fig" rid="F2">2b</xref>). Vertex and postocellar area shiny, punctures faint and sparse, microsculpture indistinct; postocellar area convex, without mesosulcus, 2.8 × as wide as long, lateral furrows short, slightly broad and shallow; in dorsal view, inner margins of eyes subparallel (Fig. <xref ref-type="fig" rid="F2">2b</xref>). Antenna filiform, shorter than thorax and abdomen together, antennomere 3 slightly compressed; antennomere 2 1.3 × as wide as long, relative length of antennomere 3 : antennomere 4 : antennomere 5 = 1.0 : 1.2 : 1.0 (Fig. <xref ref-type="fig" rid="F2">2e</xref>).</p><p><italic>Thorax.</italic> Mesonotum slightly shiny, with minute and dense punctures, microsculpture indistinct; median mesoscutal groove shallow and narrow; mesoscutellum shiny, with weak and slightly sparse punctures, and flat, middle ridge indistinct, 0.8 × as long as wide; mesoscutellar appendage shiny, with faint and sparse punctures, without microsculpture, approx. 0.4 × as long as scutellum, middle ridge faint. Distance between cenchri as long as breadth of cenchrus. Mesepisternum shiny, setigerous punctures weak and slightly dense, microsculpture indistinct; mesepimeron shiny, with few faint punctures, with some microsculpture on margins, posterior part of katepimeron extensively covered with setae; metapleuron shiny and smooth, punctures and microsculpture indistinct (Fig. <xref ref-type="fig" rid="F2">2d</xref>). Vein Sc little basad of origin of vein M from R, vein M about as long as vein R+M; forewings with cross-vein cu-a joining cell 1M at basal 0.6, cell 2Rs 1.4 × as long as wide, petiole of anal cell of hindwing 1.3 × as long as cu-a (Fig. <xref ref-type="fig" rid="F2">2a</xref>).</p><p><italic>Abdomen.</italic> All abdominal terga slightly shiny, with faint and sparse setigerous punctures, microsculpture fine and very dense. Ovipositor sheath shiny, punctures laterally on valvula 3 weak and sparse, microsculpture indistinct; ovipositor sheath 1.9 × as long as metatarsomere 1 and 1.2 × as long as front tibia, valvula 3 1.3 × as long as valvifer 2; in lateral view, sheath tapering toward apex (Fig. <xref ref-type="fig" rid="F2">2g</xref>); in dorsal view, apex of cercus protruding beyond valvula 3, angle between most lateral setae of valvula 3 about 85° (Fig. <xref ref-type="fig" rid="F2">2f</xref>). Lancet with 21 serrulae (Fig. <xref ref-type="fig" rid="F2">2i</xref>); each middle serrula always with 14–17 distal teeth (Fig. <xref ref-type="fig" rid="F2">2h</xref>); annular suture 1 straight but oblique, sutures 1–13 with setae bands, longest setae band approx. 0.9 × length of annulus; cypsella of serrulae 1–2 nearly absent, cypsella of serrulae 3–19 very short and deep; tangium 5.5 × as long as annulus 1, with many campaniform sensilla (Fig. <xref ref-type="fig" rid="F2">2j</xref>), radix 0.6 × as long as lamnium (Fig. <xref ref-type="fig" rid="F2">2i</xref>).</p><p><italic>Legs.</italic> Protarsomere 1 slightly shorter than combined length of tarsomeres 2–4; inner apical spur of hind tibia 0.4 × as long as metatarsomere 1, metatarsomere 1 0.7 × as long as combined length of metatarsomeres 2–5; tarsal claw with inner tooth slightly shorter than outer tooth.</p><p><bold>Male</bold>. Unknown.</p></tp:treatment-sec><tp:treatment-sec sec-type="distribution" id="SECID0EW5AG"><title>Distribution.</title><p>China (Hubei, Hunan).</p></tp:treatment-sec><tp:treatment-sec sec-type="variation" id="SECID0E25AG"><title>Variation.</title><p>Body length 6.0–8.0mm; scape and pedicel partly to entirely black; around ocelli more or less black; vein Sc a little basad or interstitial with origin of vein M from R, and vein M as long as or slightly shorter than vein R+M; petiole of anal cell of hindwing 1.2–1.6 × as long as cu-a; in dorsal view, apex of cercus protruding far as or beyond valvula 3.</p></tp:treatment-sec><tp:treatment-sec sec-type="remarks" id="SECID0EA6AG"><title>Remarks.</title><p>The new species is similar to <italic><tp:taxon-name><tp:taxon-name-part taxon-name-part-type="genus" reg="Fagineura">F.</tp:taxon-name-part><tp:taxon-name-part taxon-name-part-type="species" reg="quercivora">quercivora</tp:taxon-name-part></tp:taxon-name></italic> Togashi, 2006, but can be distinguished from the latter by the following characters: mesepisternum entirely pale yellowish-brown; all coxae and hind tibia pale yellowish; terga 3–10 entirely pale yellowish-brown; ovipositor sheath yellow; malar space 0.8 × as long as diameter of median ocellus; petiole of anal cell of hindwing longer than cu-a; tarsal claw with inner tooth shorter than outer tooth; lancet with 21 serrulae.</p></tp:treatment-sec><tp:treatment-sec sec-type="etymology" id="SECID0ER6AG"><title>Etymology.</title><p>The specific name is derived from the body color of adults.</p></tp:treatment-sec></tp:taxon-treatment>
